# Supplementary material for: Analysis of genomic and immune intratumor heterogeneity in linitis plastica via multiregional exome and T‐cell receptor sequencing
Source: Mol Oncol. 2023 Mar 7;17(8):1531–44. doi: 10.1002/1878-0261.13381 (PMC10399711; doi:10.1002/1878-0261.13381)
Supplement: Supplementary file 2 — Table S1. Clinicopathological characteristics of four patients with LP. [file MOL2-17-1531-s001.xlsx]

## Sheet: Sheet1
Supplementary Table 1. Clinicopathological characteristics of four patients with LP.
Patients	Gender	Age	Lauren type	WHO type	HER-2	HP infection	EBV infection	TNM	MSI status	Stage	Treatment	PFS	OS
P1	Female	59 y	Diffused	Low-differentiated adenocarcinoma	Negative	Negative	Negative	T4aN3M0	MSS	IIIC	D2/R0 radical gastrectomy, mFOLFOX6*1 cycle adjuvant chemotherapy	9 month	12 month
P2	Female	47 y	Diffused	Low-differentiated adenocarcinoma, with some signet-ring cell carcinoma	Negative	Negative	Negative	T4aN0M0	MSS	IIB	D2/R0 radical gastrectomy, SOX*4 cycles adjuvant chemotherapy	not reach	stll alive
P3	Female	61 y	Diffused	Low-differentiated adenocarcinoma	Negative	Negative	Negative	T4aN3M0	MSS	IIIC	D2/R1 radical gastrectomy, Capox*2 cycles adjuvant chemotherapy	6 month	10 month
P4	Female	39 y	Diffused	Low-differentiated adenocarcinoma	Negative	Negative	Negative	T4bN3M0	MSS	IIIC	D2/R0 radical gastrectomy, mFOLFOX6*1 cycle adjuvant chemotherapy	10 month	14 month
