# Supplementary material for: Analysis of genomic and immune intratumor heterogeneity in linitis plastica via multiregional exome and T‐cell receptor sequencing
Source: Mol Oncol. 2023 Mar 7;17(8):1531–44. doi: 10.1002/1878-0261.13381 (PMC10399711; doi:10.1002/1878-0261.13381)
Supplement: Supplementary file 4 — Table S3. Tumor purity for each sample. [file MOL2-17-1531-s004.xlsx]

## Sheet: Suppl Table 3. Tumor purity for
Supplementary table 3.Tumor purity estimated by FACETS based on WES data
SampleID	Purity
P3-1	NA
P3-10	NA
P3-2	0.3
P3-3	NA
P3-4	NA
P3-5	NA
P3-6	NA
P3-7	NA
P3-8	NA
P3-9	NA
P1-1	0.3
P1-10	0.254003
P1-2	NA
P1-3	NA
P1-4	0.253815
P1-5	0.185889
P1-6	0.189599
P1-7	0.3
P1-8	NA
P1-9	0.306659
P4-1	0.3
P4-10	0.3
P4-2	NA
P4-3	0.3
P4-4	0.3
P4-5	0.3
P4-6	NA
P4-7	0.3
P4-8	0.862077
P4-9	0.3
P2-1	0.292919
P2-10	NA
P2-2	NA
P2-3	NA
P2-4	0.316151
P2-5	0.3
P2-6	NA
P2-7	NA
P2-8	NA
P2-9	0.3
